# Supplementary material for: Bladder Tissue Microbiome Composition in Patients of Bladder Cancer or Benign Prostatic Hyperplasia and Related Human Beta Defensin Levels
Source: Biomedicines. 2022 Jul 21;10(7):1758. doi: 10.3390/biomedicines10071758 (PMC9313236; doi:10.3390/biomedicines10071758)
Supplement: Supplementary file 1 [file biomedicines-10-01758-s001.zip]

Archive with 1 entries (1 files):
- biomedicines-1789471-supplementary.pdf
